# Supplementary material for: Depletion of Homeostatic Antibodies against Malondialdehyde-Modified Low-Density Lipoprotein Correlates with Adverse Events in Major Vascular Surgery
Source: Antioxidants (Basel). 2022 Jan 29;11(2):271. doi: 10.3390/antiox11020271 (PMC8868419; doi:10.3390/antiox11020271)
Supplement: Supplementary file 1 [file antioxidants-11-00271-s001.zip]

Archive with 1 entries (1 files):
- antioxidants-1491451-supplementary.pdf
